# Supplementary material for: Sphaerococcenol A Derivatives: Design, Synthesis, and Cytotoxicity
Source: Mar Drugs. 2024 Sep 5;22(9):408. doi: 10.3390/md22090408 (PMC11432771; doi:10.3390/md22090408)
Supplement: Supplementary file 1 [file marinedrugs-22-00408-s001.zip]

Archive with 1 entries (1 files):
- marinedrugs-3146078-supplementary.pdf
